# Supplementary material for: Virtual elastography ultrasound via generative adversarial network for breast cancer diagnosis
Source: Nat Commun. 2023 Feb 11;14:788. doi: 10.1038/s41467-023-36102-1 (PMC9922312; doi:10.1038/s41467-023-36102-1)
Supplement: Supplementary file 3 — Source Data [file 41467_2023_36102_MOESM3_ESM.xlsx]

## Sheet: Figure 2b
	real_ratio	fake_ratio	label
	3.90008	2.20868	1
	2.24553	2.64941	0
	10.2179	7.70966	1
	3.794	3.05205	1
	3.32184	3.05814	0
	2.51697	2.45829	0
	4.27119	3.54523	0
	2.58811	2.79942	0
	4.92168	3.3941	0
	7.6161	13.319	1
	6.75758	2.46527	0
	2.36515	2.29046	0
	1.89234	2.99649	0
	1.96618	4.24801	0
	2.19714	3.40054	0
	2.31074	3.68935	0
	2.21507	2.79615	0
	5.24844	4.3616	1
	3.86072	3.47509	1
	4.81016	8.46492	1
	3.13424	2.53494	0
	2.13814	2.25659	0
	2.23322	4.09331	0
	2.1684	2.21623	0
	4.13582	3.06232	1
	5.08644	4.55103	1
	2.23707	2.81095	0
	2.78619	3.03615	0
	2.87348	2.64032	0
	2.97303	3.1301	0
	2.09398	3.26062	0
	4.25797	3.8856	1
	1.97951	1.81511	0
	5.24767	3.74372	0
	3.2658	3.78521	0
	2.1311	2.75815	0
	2.49918	3.38349	0
	2.24417	1.98641	0
	3.89517	2.83765	0
	5.08622	3.05813	0
	2.15632	2.68978	0
	3.41068	4.85928	0
	2.71567	2.75727	1
	3.16014	2.96754	0
	2.30704	2.87411	1
	3.00991	2.39066	0
	2.63332	3.06067	0
	2.59125	3.271	1
	2.2371	2.87234	0
	2.34039	3.28206	0
	3.91635	3.25278	0
	3.4518	2.91034	1
	2.35957	2.50794	0
	4.51503	3.56353	1
	3.92325	3.87792	1
	2.34806	2.34486	0
	3.88392	2.99367	0
	4.83553	5.89979	1
	2.60427	3.18826	0
	4.43022	3.57125	1
	3.03127	2.97143	0
	5.28239	3.54644	0
	2.2264	2.36899	0
	2.50653	3.13631	0
	1.94413	2.05173	0
	4.24143	5.58344	0
	2.3797	2.80855	0
	3.91988	3.65233	1
	1.80048	3.30772	0
	2.15191	2.58245	0
	4.38528	4.39008	1
	2.42293	2.82106	0
	2.70069	3.27964	0
	2.2419	2.31301	0
	2.4816	3.10074	0
	1.64778	2.91128	0
	3.3591	3.15596	0
	2.29266	3.04468	0
	2.07901	3.69702	0
	2.91808	2.69587	0
	3.66125	4.48043	1
	2.52651	4.58333	0
	3.77445	4.57418	1
	3.44513	3.12624	0
	2.91765	2.57401	0
	2.47657	2.28971	0
	2.32763	2.40399	0
	2.23614	2.53641	0
	12.2381	4.33418	1
	2.68738	8.99224	0
	3.59692	5.1762	1
	2.38351	2.44339	0
	2.65776	2.89381	0
	3.11501	3.18509	0
	2.29331	4.73979	1
	3.43701	3.68152	0
	2.25762	2.82733	1
	3.04959	2.73316	1
	2.32628	2.70975	0
	2.26745	2.6243	0
	3.01248	2.70825	0
	4.97338	3.93706	1
	2.30996	5.88218	1
	2.42935	3.9785	0
	2.63404	3.82019	0
	2.2504	3.218	1
	2.9555	2.37952	0
	4.00756	2.53025	1
	2.06564	2.56503	0
	2.88085	3.69001	0
	3.54078	2.45347	1
	2.24915	3.12955	0
	4.45061	3.03015	0
	2.28667	4.84556	0
	6.19273	4.91261	1
	5.1818	2.99515	1
	5.4055	3.60046	1
	3.33837	3.39402	1
	4.45258	4.58481	1
	4.25182	3.73268	0
	2.51553	2.37168	0
	3.35185	3.88954	1
	2.08614	2.4371	0
	3.68289	4.76189	1
	2.30387	4.35714	1
	5.78065	3.78615	1
	3.45375	3.61496	1
	2.35742	2.63249	0
	8.16951	4.3058	1
	2.34478	3.34819	0
	2.69073	2.73266	0
	10.7536	5.95213	1
	2.38	2.74818	0
	2.13259	2.20549	0
	3.02343	3.15186	1
	2.1956	2.37094	0
	2.56893	2.18096	1
	2.67879	2.59804	1
	4.20136	3.03619	0
	2.95279	2.99196	1
	3.13821	5.59125	1
	3.28614	2.7694	0
	3.32073	3.91415	1
	4.23884	2.87057	1
	2.23344	3.63888	0
	2.44666	4.02068	0
	3.20138	3.76652	0
	2.07564	2.40205	0
	4.53376	3.69534	0
	3.89467	3.23834	1
	5.13042	4.78823	1
	4.91624	2.41121	1
	4.30159	3.17821	1
	2.38366	2.18227	0
	1.82651	2.67128	0
	3.16877	3.46073	1
	2.03994	2.50575	1
	3.58974	4.31631	1
	3.47091	4.23029	1
	2.12241	2.83822	0
	3.40047	2.85454	1
	2.76935	2.58842	0
	4.53214	5.0406	1
	2.51779	2.41987	0
	2.38517	3.55499	1
	3.45912	3.0559	1
	3.75321	2.74242	1
	2.10608	3.04626	0
	3.51325	2.88542	1
	2.9893	2.26729	1
	1.90404	2.11448	0
	3.54905	4.22611	1
	3.77005	4.11527	1
	2.49266	3.46453	1
	2.69751	3.02671	1
	2.45671	3.32414	1
	2.13269	2.66515	0
	3.42405	4.53366	1
	2.70827	2.58254	1
	2.56257	3.71833	1
	2.41227	2.86313	0
	2.86029	2.65316	0
	4.74434	4.35879	1
	2.58176	2.70419	0
	2.76438	3.36896	1
	7.85455	6.27891	1
	3.95968	3.0767	1
	3.06955	3.31408	1
	6.40518	4.35349	1
	2.71298	2.35418	1
	2.61587	2.43651	0
	3.46989	2.84065	0
	3.94275	2.79034	1
	3.06171	4.44326	1
	3.01289	3.19463	0
	6.5223	3.80128	1
	2.75391	2.81514	1
	3.8393	4.8968	1
	2.6925	2.64346	0
	3.14265	3.51782	0
	3.54644	2.78677	0
	3.59705	5.44295	1
	2.89166	3.33848	1
	3.31436	4.70545	1
	3.0545	3.23614	1
	3.22141	3.83777	1
	3.1145	3.23767	0
	5.30485	2.94898	1
	2.85521	2.23086	0
	4.16414	4.69424	1
	2.76633	5.1814	1
	3.33354	5.07882	1
	4.68125	3.95145	1
	2.18397	2.51046	0
	2.66584	3.33912	0
	8.76657	4.42225	1
	4.11053	3.14547	1
	2.35667	2.28656	1
	2.30575	2.5456	1
	8.07306	7.33331	1
	2.34935	2.48559	0
	1.75199	2.42226	0
	2.47095	2.82067	0
	3.20242	4.50529	1
	12.0209	5.14067	1
	3.4914	3.14101	1
	3.22071	2.31142	0
	2.78593	3.10666	0
	2.41297	3.01901	0
	4.17633	4.13984	1
	2.86247	4.2527	1
	3.14738	3.46917	1
	3.07946	3.38752	1
	4.15336	3.9142	1
	2.82414	3.5289	1
	3.79309	5.72657	1
	2.64824	3.407	0
	4.29785	3.25951	1
	2.62495	2.22733	0
	2.22989	2.53905	1
	4.33104	3.73775	1
	1.9272	2.28116	0
	2.80832	2.70927	0
	3.48213	4.44832	1
	2.67118	15.2628	1
	2.92066	3.11776	1
	2.31063	3.05524	0
	4.18105	4.90483	1
	3.00922	2.97859	0
	4.62207	2.88071	1
	2.74275	3.20383	1
	2.62701	2.86657	0
	2.39289	4.34711	0
	2.95549	4.81062	0
	3.47878	5.13075	1
	4.59312	3.46907	1
	3.63085	2.90958	1
	3.56646	5.10796	1
	2.28135	4.03221	0
	2.53849	2.8023	0
	3.70771	5.28363	1
	6.32078	6.68476	1
	4.47454	3.17574	1
	3.45003	4.32907	1
	5.92435	4.27001	1
	3.31744	5.33992	1
	4.73681	5.84992	1
	4.80071	11.7954	1
	2.99069	3.56286	1
	3.24907	2.48727	0
	2.49781	2.84155	0
	6.5855	2.85712	1
	3.13109	4.53827	1
	3.85481	3.33981	1
	6.62949	3.97773	1
	3.39002	3.96113	1
	2.1895	2.97895	0
	2.86496	3.24951	1
	4.62516	5.51163	1
	2.99244	2.67823	1
	2.44098	3.65996	0
	2.56708	2.78133	0
	2.9228	2.68138	1
	2.6845	3.23206	0
	6.10823	4.47396	0
	2.52188	3.60399	0
	2.41912	2.67818	1
	4.65609	5.37403	1
	3.64126	5.1798	1
	5.98404	5.02117	1
	2.74997	9.4409	1
	3.66929	3.62635	1
	2.90081	3.13506	0
	5.00449	4.26492	1
	2.76309	3.20614	1
	3.83467	4.96117	1
	2.70326	2.86262	1
	3.56774	3.66994	0
	1.63577	2.74101	1
	2.17601	2.66392	0
	2.78727	2.44588	1
	6.60593	4.87481	1
	3.34075	24.2539	1
	2.31033	2.64601	0
	3.21037	2.61417	0
	2.21743	2.60191	1
	2.68294	2.81911	1
	3.68441	4.29049	1
	3.09739	3.5217	0
	4.17102	3.72898	1
	4.27599	2.32255	1
	1.9168	1.87691	0
	2.74051	2.48787	1
	2.73487	3.27908	0
	2.68006	2.7449	0
	2.07795	2.92202	1
	4.62009	2.92512	1
	3.09171	2.75421	0
	3.35706	3.49683	1
	3.29326	3.91394	0
	2.75286	3.89612	1
	4.32507	5.84677	0
	3.07002	3.21708	0
	4.39931	5.34429	1
	2.98352	2.59031	1
	2.74018	3.23056	1
	4.28875	8.68093	1
	3.08433	3.1127	1
	4.82108	4.11292	1
	4.28913	3.33364	1
	2.31756	2.39957	0
	2.73279	4.1827	0
	2.45363	2.63667	1
	2.14467	2.21532	0
	4.93386	3.70666	1
	3.65603	3.90382	1
	5.77735	10.1097	1
	2.34631	3.20766	1
	5.45673	5.3282	1
	6.65573	3.51038	1
	2.01275	2.0989	0
	2.00057	2.71946	0
	4.13282	3.71797	1
	2.66704	2.72719	1
	2.79701	3.00494	1
	2.28422	3.24998	0
	4.37783	3.39862	1
	3.58076	3.67151	1
	2.07425	2.28359	0
	12.6848	4.99021	1
	2.73495	3.11114	1
	4.189	4.28258	1
	4.1779	3.29255	1
	3.38648	3.49703	1
	2.57384	3.70153	1
	1.87414	2.51696	0
	5.82422	4.78713	1
	3.13993	3.03591	1
	3.0003	2.55994	1
	3.62481	4.601	1
	2.68911	3.6233	1
	2.74486	4.19547	1
	2.5197	2.03514	0
	4.02088	4.6433	1
	3.92739	3.4245	1
	3.08672	3.19155	1
	2.41672	3.92911	0
	5.6518	2.42757	1
	1.67495	4.6456	1
	3.39634	7.2793	1
	2.26354	2.76939	0
	2.58576	7.64297	1
	2.0151	3.01848	0
	3.51429	4.35609	0
	3.00673	2.14623	0
	4.12628	4.60966	1
	3.69229	3.52507	0
	2.1543	2.60493	0
	3.05911	3.28869	1
	3.17898	4.23881	0
	2.5633	2.55941	0
	3.00957	2.95821	1
	2.14086	2.92418	1
	4.24406	4.71778	1
	2.2925	2.61481	0
	2.06234	2.50591	0
	2.28937	2.06096	0
	1.91969	2.97276	1
	2.28861	3.10856	1
	2.14133	2.96568	1
	2.14227	3.33072	1
	3.66306	3.65842	1
	2.61551	2.67726	1
	3.41876	5.26869	1
	4.37861	11.9685	0
	2.86938	3.16769	0
	1.865	2.63134	1
	5.76803	3.79689	1
	2.31644	2.81074	0
	3.69436	3.27003	1
	2.44519	3.30225	0
	3.85616	3.26953	1
	3.0387	2.46478	1
	3.04124	2.37382	0
	3.59621	4.28408	1
	4.80465	2.52681	1
	2.05656	2.53716	0
	2.58163	2.45434	0
	2.11204	4.28311	0
	3.77766	4.25498	1
	2.45459	3.04644	1
	2.76607	3.02422	0
	2.12062	2.47439	0
	4.47843	3.13675	1
	4.17308	4.7038	1
	1.945	2.48698	0
	2.41167	3.26951	1
	2.80938	2.82093	0
	2.20389	2.95263	0
	2.60856	3.02637	0
	4.33225	5.34369	1
	3.20029	3.1892	1
	7.64825	3.00158	1
	2.65183	3.56927	1
	2.5486	2.53264	1
	2.66969	2.55234	0
	3.1877	3.64667	0
	2.26754	2.96585	1
	2.72029	3.23816	1
	2.75329	4.41479	0
	2.54646	3.1603	0
	3.87534	3.30302	1
	2.93778	3.31663	0
	2.41747	2.62783	1
	5.99379	7.23622	1
	2.64471	3.25797	0
	2.76171	3.63049	1
	3.00073	2.36289	0
	2.69304	2.9832	0
	3.58265	2.98972	1
	2.65479	3.08111	1
	4.76515	5.32328	1
	1.80851	4.46702	1
	2.42424	4.89573	0
	2.28252	2.38303	0
	2.28679	4.21611	1
	3.0477	2.9291	1
	2.15049	3.19559	1
	3.62874	5.90771	1
	2.80608	3.24164	1
	3.20567	5.48999	1
	2.71755	2.42404	0
	5.58516	3.11195	0
	19.8351	5.51488	1
	4.54288	3.67512	1
	1.91682	5.48857	1
	2.14417	3.17541	1
	2.97741	2.94291	1
	1.85184	2.33469	0
	2.37116	2.59691	0
	3.99127	6.77469	1
	2.86814	4.42273	0
	2.78151	5.40259	1
	3.04748	3.56563	1
	2.24423	2.93201	0
	4.00865	3.1908	1
	4.49044	3.86566	1
	2.62621	2.96805	1
	4.70312	5.24896	1
	4.08159	4.23308	1
	2.25864	3.94001	1
	5.75614	2.93814	1
	5.50679	3.37087	1
	2.47512	3.73736	1
	2.9927	3.26587	1
	2.98087	2.70784	0
	2.79956	4.40269	0
	2.91364	4.01391	1
	4.42637	4.17156	1
	2.41707	2.83746	0
	2.38236	3.19709	0
	4.38305	4.60299	1
	2.49044	2.61351	0
	2.56801	3.83406	1
	2.65471	2.73278	1
	2.24635	2.98032	0
	7.72163	5.76644	1
	2.58178	3.12925	1
	2.41117	2.29635	0
	2.08811	3.65498	1
	2.72763	3.42332	0
	3.51794	3.08951	0
	2.50177	3.70252	1
	2.99539	3.40407	1
	3.78411	3.98865	1
	3.03191	3.17652	1
	2.93473	2.14045	0
	3.27619	2.28958	0
	2.97786	3.14866	0
	2.66739	3.29242	1

## Sheet: Figure 2c
	intervals	<15mm	15~30mm	30~45mm	>45mm
	auc(real EUS)	0.722	0.814	0.675	0.729
	auc(V-EUS)	0.69	0.773	0.694	0.708

## Sheet: Figure 2d
	intervals	<15mm	15~30mm	30~45mm	>45mm
	auc(real EUS)	0.733	0.72	0.786	0.789
	auc(V-EUS)	0.751	0.769	0.726	0.739

## Sheet: Figure 3c
	center name	A	B	C	D	E	F	G	H	I	J	K	L	M	N
	V-EUS	0.821	0.723	0.893	0.732	0.745	0.739	0.798	0.727	0.711	0.792	0.743	0.766	0.779	0.745
	real EUS	0.802	0.768	0.869	0.763	0.843	0.801	0.859	0.853	0.789	0.631	0.82	0.708	0.74	0.73

## Sheet: Figure 4a
	real_ratio	fake_ratio	label
	10.501	8.93555	1
	3.41683	3.83181	0
	3.17628	2.87406	1
	5.47391	2.86587	0
	3.01122	1.81326	0
	7.29947	5.09739	1
	5.29565	7.03532	1
	2.55205	3.59284	0
	2.81275	4.71054	0
	3.04217	2.02242	1
	6.06644	4.67684	1
	2.83219	4.54021	1
	2.51284	2.24658	0
	4.52685	2.9562	1
	3.14005	2.49968	0
	4.27794	5.79189	1
	4.19716	2.78896	1
	2.63229	2.40328	1
	2.74395	2.22408	0
	3.31356	2.93753	1
	3.33193	6.49748	1
	5.83723	2.80622	1
	4.2095	3.20828	1
	2.88494	2.90529	0
	5.10202	2.96948	0
	5.44235	2.97499	1
	2.93918	2.78397	0
	3.7911	5.4266	1
	3.57331	4.70782	1
	3.03769	3.27785	1
	2.14826	2.91687	1
	2.72625	2.2127	0
	5.94487	5.16018	1
	3.99196	4.47595	1
	2.15958	2.73423	0
	2.65582	4.62283	0
	2.54946	2.16417	0
	2.16275	3.92037	0
	6.36043	2.91065	1
	3.23264	1.76455	0
	2.66297	2.15805	0
	3.93961	4.34013	1
	4.25018	4.08818	1
	8.14086	5.69143	1
	1.92829	3.25601	1
	5.71447	3.50551	0
	5.88442	4.05925	1
	2.21869	2.77637	1
	7.16484	9.93821	1
	2.7698	4.07845	0
	5.4019	3.81475	1
	3.54217	2.84487	0
	4.6596	2.73318	0
	2.77196	2.85955	1
	4.11065	3.0185	1
	3.1937	3.01499	1
	13.9566	8.09847	1
	3.7866	2.66394	0
	2.62537	2.49192	0
	3.39693	4.02463	0
	4.56144	3.04461	1
	1.98816	2.54979	0
	2.78891	2.12966	1
	4.70953	3.51613	1
	4.96475	2.83464	1
	2.27904	3.04746	0
	4.41624	5.44822	1
	2.65376	2.04098	1
	3.34866	2.5973	0
	5.74301	8.91254	1
	3.83053	2.57408	1
	2.62496	1.94531	1
	4.59328	7.96306	1
	3.14503	3.07968	0
	3.87567	2.57311	0
	4.23815	4.52244	0
	3.18107	2.49563	0
	4.49262	3.17759	1
	5.00889	4.81828	1
	3.1014	3.3623	0
	1.72946	2.06845	1
	5.11398	3.69959	0
	2.74557	2.58267	1
	2.34539	1.54249	1
	9.14629	2.88083	1
	2.0234	2.19143	1
	3.72553	3.34193	1
	2.86496	2.22747	0
	1.41581	3.30285	1
	1.67853	2.11909	0
	3.66981	3.2748	1
	2.6383	2.7493	0
	5.24147	5.01229	1
	2.74551	3.33689	0
	3.71543	2.45412	1
	3.92873	2.38033	0
	1.97676	2.43247	0
	2.5089	4.83137	1
	6.757	14.0101	1
	2.38528	1.88095	0
	2.19871	4.93961	1
	1.66554	2.09336	0
	3.52181	5.73893	1
	2.63897	3.85192	1
	7.87352	2.13032	1
	3.22696	3.00825	0
	2.66756	2.37251	0
	2.52264	2.77525	0
	2.61528	2.34707	0
	2.11932	2.31478	0
	2.09541	3.93551	1
	7.66576	3.10932	1
	3.75519	4.62013	1
	2.33347	3.32866	0
	6.67498	3.46885	1
	3.14347	4.51461	1
	3.14165	2.56514	0
	3.29937	2.95794	1
	2.3736	3.39808	1
	4.35854	2.22509	1
	4.2829	3.84028	0
	3.78454	2.7234	1
	3.77908	3.59541	0
	3.48864	2.989	1
	3.18291	4.01462	0
	2.90028	1.75635	0
	4.51972	3.99698	0
	8.53748	3.11448	1
	4.00326	3.72959	1
	2.83425	2.69705	0
	2.82282	2.99884	1
	2.39878	2.30224	1
	3.0451	3.05402	0
	6.29125	9.45888	1
	3.95662	2.23871	0
	3.01175	3.54154	1
	1.96453	2.51444	0
	2.42254	2.57864	0
	3.88475	4.06313	1
	4.82725	3.0765	1
	5.53542	4.25341	1
	2.379	2.4438	0
	2.9691	3.30705	1
	2.90433	3.25899	1
	4.60154	5.75191	1
	2.24703	2.68347	0
	8.19936	3.779	1
	3.07348	1.75902	0
	3.12247	3.9571	1
	2.73672	3.20091	0
	2.2127	3.29082	1
	4.47763	2.99487	1
	2.09307	4.35872	0
	2.58548	3.02076	1
	3.89136	3.91229	1
	3.13966	4.43404	1
	5.71903	6.65845	1
	2.47103	2.24174	1
	3.4137	2.5057	1
	3.22511	3.50758	1
	4.93274	2.39988	1
	2.6796	3.71021	0
	2.6325	2.63992	0
	1.83119	2.72642	1
	2.1848	5.77778	0
	6.76256	5.59969	1
	3.10625	2.87455	1
	3.91326	2.72279	1
	2.04536	2.76638	1
	3.20822	2.75717	0
	4.10778	4.12035	0
	4.7782	2.40295	0
	4.45044	3.71315	1
	2.76103	2.67866	0
	4.86836	5.1578	1
	3.00379	5.82627	1
	2.28189	3.03368	0
	3.15084	8.39289	1
	3.77111	4.25932	1
	4.45547	3.56836	1
	3.1107	2.51254	1
	3.86528	5.56881	1
	8.09483	4.35512	1
	5.28113	3.30869	1
	3.68005	3.36149	0
	3.98786	2.37587	0
	5.32254	3.03788	1
	4.03297	6.32408	1
	1.92892	2.1922	0
	3.23136	3.13458	1
	1.72481	2.28766	0
	2.9563	3.55338	0
	4.25916	5.1283	1
	5.09235	7.63712	1
	2.00435	1.80761	0
	3.45671	3.20379	0
	3.8537	3.12621	1
	2.68864	2.54986	0
	3.17028	4.24367	1
	4.57226	4.81599	1
	2.19651	2.74425	1
	3.329	4.75187	0
	7.01579	7.29104	1
	3.18463	2.54166	1
	2.50501	3.21642	1
	2.69431	2.2099	0
	2.0849	2.26072	0
	2.85125	1.8701	0
	6.60404	2.91919	1
	2.42027	3.13535	1
	2.80296	2.36362	0
	3.3737	1.99641	0
	3.40901	2.99428	1
	3.41585	4.43668	1
	2.51793	2.40547	0
	7.10401	2.69793	1
	2.63607	3.8983	0
	5.15155	2.69372	0
	3.26643	2.30116	0
	2.15159	2.43767	0
	2.25781	1.95747	0
	3.30732	5.57753	1
	3.67616	3.68671	0
	3.08003	6.82471	0
	3.11046	2.77438	1
	2.79892	4.81742	0
	5.30397	1.97845	1
	5.28774	3.14387	1
	3.90471	5.40191	1
	1.78549	2.6951	1
	5.15568	3.51697	1
	3.92538	4.09509	0
	3.20226	2.57856	1
	8.8435	2.71255	1
	1.9151	2.58774	0
	2.68016	4.41699	0
	2.48345	3.26043	0
	3.44598	4.35513	1
	3.76173	4.31963	1
	3.30822	4.34709	0
	2.42352	3.7057	1
	5.61877	4.82152	1
	3.55697	3.40791	1
	2.58232	2.54671	0
	2.13753	2.78703	0
	3.70182	4.5409	1
	4.6636	2.97043	1
	2.28374	2.07993	0
	7.06515	5.13204	1
	4.10486	2.59656	0
	2.53532	1.7491	0
	3.54527	3.43441	1
	2.51946	3.10061	0
	3.17634	2.36115	0
	4.5695	3.08253	1
	2.67335	2.25874	0
	5.2421	4.77591	1
	2.53077	2.20184	0
	3.35577	3.20357	1
	4.78493	2.86981	1
	2.41262	2.80495	0
	4.57498	4.60876	1
	2.05834	2.58157	1
	4.72411	2.9897	1
	5.63615	4.54259	1
	2.2868	3.03377	1
	2.56319	2.06348	0
	2.78187	4.09349	1
	4.29555	5.20212	0
	5.06505	4.1367	1
	3.10693	2.23521	0
	2.68712	3.15214	0
	3.02037	2.20856	1
	2.27559	2.9602	1
	3.5702	1.91212	1
	3.62008	1.85802	0
	1.97619	2.76451	0
	3.52569	4.81869	1
	6.00752	11.4004	1
	2.92276	2.72457	1
	1.76646	1.6195	0
	3.25067	2.56377	0
	3.27206	2.39767	1
	4.52872	2.3438	1
	2.2226	2.53351	0
	14.2874	7.08037	1
	2.02159	3.501	0
	6.95328	2.08097	1
	2.52378	4.00867	1
	2.63288	2.82205	1
	2.60793	3.61397	0
	3.82011	3.4843	0
	9.06838	2.90414	1
	3.51944	2.85586	1
	5.57006	2.94291	1
	3.28297	3.80785	1
	2.16557	6.12603	1
	3.43859	2.03163	0
	2.24484	2.0893	0
	6.02678	3.92656	1
	5.28048	4.55882	1
	4.64297	2.23454	0
	3.41281	3.56112	1
	3.81272	2.81019	0
	5.17141	3.639	1
	2.13736	3.82302	1
	2.26562	3.06024	1
	8.12874	4.63456	1
	1.35562	2.27558	0
	2.42626	2.99089	0
	6.93687	5.2485	1
	3.01209	2.25046	1
	4.19076	3.52481	0
	2.65098	4.50291	1
	3.829	1.7124	0
	3.0648	6.37535	1
	2.94082	3.19177	0
	4.1867	2.36349	1
	2.58318	1.87462	0
	1.89986	3.72461	0
	4.42469	3.07907	1
	2.41273	4.82854	1
	2.87565	3.37699	0
	1.82036	2.30603	0
	2.66583	2.39958	0
	3.30655	4.09514	0
	4.56877	3.01565	1
	3.92346	2.52278	0
	3.77859	3.02802	0
	5.52207	2.46511	1
	2.68433	2.69624	0
	4.73897	3.0401	1
	3.54175	2.42987	0
	3.0377	2.51118	0
	5.51274	2.7268	1
	4.48138	3.62625	0
	2.96869	2.10763	0
	2.94092	1.77079	0
	3.8727	2.73066	1
	4.05581	6.86402	1
	1.75005	1.6182	0
	3.36495	3.4923	0
	1.70595	2.63266	0
	8.0351	4.25442	1
	5.53115	4.92576	0
	3.02714	1.88246	0
	2.72351	2.1305	1
	2.28922	2.03551	0
	5.28886	4.27101	1
	2.29808	2.07367	0
	2.34011	2.57163	0
	1.77754	5.09851	1
	6.92645	3.34446	1
	6.3133	4.2226	1
	2.42436	2.5078	0
	2.50886	2.13342	0
	4.01409	3.48413	1
	1.76135	3.22899	0
	2.1882	1.94931	0
	2.54207	2.723	1
	2.58831	3.01311	0
	2.25208	3.01994	1
	6.65862	4.39097	0
	1.94969	4.01635	0
	3.31883	2.57403	0
	2.59081	2.43886	0
	1.96612	2.03625	0
	3.7555	2.70428	0
	3.12045	2.43407	0
	3.12261	2.59676	0
	2.17458	3.40591	1
	2.12342	2.18553	0
	3.78086	2.20765	0
	1.89714	1.47138	0
	3.23341	2.86135	0
	3.78903	2.82047	0
	1.73901	2.43876	0
	3.03809	2.31579	0
	2.83952	2.40702	0
	2.02797	1.76144	0
	2.66001	2.61207	0
	2.01245	5.667	0
	2.33309	2.90314	0
	3.29325	2.77881	1
	2.92648	3.66863	1
	3.03026	2.04135	0
	2.38698	2.78863	0
	2.69784	3.22102	0
	3.7365	6.66766	1
	2.13425	2.61343	0
	5.10998	8.52158	1
	1.75549	2.72683	0
	4.10098	6.59055	1
	2.70573	2.54368	0
	2.6003	2.83872	0
	4.53792	4.80272	1
	4.82023	6.93147	1
	6.96983	5.33517	1
	3.31694	3.01057	1
	5.34133	10.3403	1
	16.4108	2.86698	1
	2.73323	1.78207	0
	2.75167	3.0135	1
	3.63472	5.92707	1
	2.94523	6.06996	1
	10.6561	10.9279	1
	4.25965	3.60717	1
	2.90589	3.04092	0
	2.02817	4.02891	0
	4.57698	5.69897	0
	2.71851	2.93697	0
	3.79465	5.1902	0
	3.09097	3.20569	1
	3.46783	2.91956	1
	3.43707	2.11139	0
	2.28044	3.79306	0
	2.51286	2.29211	0
	2.272	2.66274	0
	3.0047	2.57719	0
	4.57594	3.58507	0
	5.5258	6.14431	0
	6.08376	5.91192	1
	3.68338	9.66467	1
	2.28899	3.50216	0
	3.18204	3.55471	1
	2.75905	3.2432	0
	2.59665	7.18736	1
	2.33796	6.77223	1
	2.96985	2.62302	0
	3.95178	4.4261	1
	2.22782	6.2906	1
	7.104	7.48382	1
	2.74465	2.56183	0
	1.55747	2.67458	0
	2.53803	3.8716	0
	4.25687	4.77902	1
	6.41844	7.58178	1
	12.6362	11.003	1
	3.62523	3.50953	1
	4.22057	2.6269	1
	4.65597	4.7804	0
	2.17826	3.80961	1
	3.6728	4.32895	1
	3.28181	5.85699	1
	2.80959	2.84003	0
	2.2318	17.0942	0
	2.59618	3.05696	1
	4.69614	2.46471	1
	9.987	5.65834	1
	2.99054	2.02822	1
	3.0356	2.87435	1
	5.47488	3.20245	0
	3.23313	4.75389	0
	2.32185	2.70899	1
	5.71924	7.54445	1
	2.54307	2.85927	0
	4.11747	4.37371	0
	5.3482	4.65075	0
	3.55524	2.69566	1
	2.4908	1.82624	0
	1.67896	2.631	0
	9.86003	2.33975	1
	3.17072	2.87965	0
	1.5125	1.355	1
	4.33128	3.41952	0
	2.33137	5.04205	1
	3.89081	2.84031	1
	9.70022	2.85839	1
	5.37899	3.10759	1
	3.94838	8.14661	1
	4.54534	4.39488	1
	1.98502	2.30568	0
	6.42478	5.53811	1
	11.5586	10.7673	1
	3.12693	4.3835	1
	4.44473	6.29692	1
	3.78918	7.48698	1
	8.55422	3.14862	1
	1.98482	2.70234	0
	1.47406	4.61157	0
	2.66811	2.15389	0
	3.46931	2.35542	1
	1.87006	2.87259	0
	1.46582	2.58304	0
	2.24529	2.18969	0
	2.04549	2.81549	0
	3.49887	4.90182	1
	2.59907	2.51512	0
	2.63277	2.6704	1
	1.85353	3.45867	0
	4.92199	2.83493	1
	5.06138	3.01088	0
	2.31959	7.74106	1
	3.73639	4.5761	1
	1.87527	2.75219	0
	6.69327	3.90185	1
	5.85871	8.79004	1
	2.48524	8.01212	1
	11.7052	5.60335	1
	9.23904	8.10139	1
	3.56552	7.02685	1
	2.33755	2.21966	0
	2.91052	4.6226	1
	18.3115	7.424	1
	6.37281	3.96286	1
	3.34053	3.69348	1
	5.5711	3.55203	1
	3.25854	3.00407	0
	8.61048	4.37403	1
	2.72696	8.11301	0
	4.43658	3.11857	1
	3.44171	7.09089	1
	5.14084	10.9947	0
	2.48781	2.95101	1
	3.29269	5.03993	1
	2.79099	5.54839	1
	2.36357	2.31917	0
	5.73668	5.62333	1
	7.53214	11.2477	1
	2.54706	3.6478	1
	1.89906	2.33448	0
	1.77912	2.48101	0
	2.00125	3.10034	1
	2.83932	2.05864	0
	10.551	7.04241	1
	3.91935	4.24086	1
	2.86857	2.29128	1
	6.44726	8.76468	1
	2.61492	3.49698	1
	6.29498	6.69127	1
	2.65637	3.5996	1
	2.78444	8.59806	1
	2.57212	4.23495	1
	2.13033	2.18286	0
	3.65104	2.83025	0
	3.90248	5.28341	1
	2.6247	2.71091	1
	2.4697	2.75932	0
	3.85053	5.62471	1
	2.64909	2.30553	0
	5.2205	2.47903	1
	2.28419	2.73216	0
	4.08635	2.68805	1
	1.88365	2.366	0
	3.45515	3.56629	1
	3.29222	2.45561	1
	7.24002	9.50819	1
	3.16051	2.66058	0
	3.72352	3.45912	1
	5.30424	2.9628	1
	1.55728	2.08293	0
	3.80978	3.59255	1
	2.93582	4.0477	0
	3.24526	2.1713	0
	2.54873	3.20087	1
	5.89122	4.665	1
	2.7377	4.66352	1
	2.42531	4.04281	0
	8.89402	9.53001	1
	6.05601	2.65419	1
	3.83253	3.54061	0
	3.27773	3.44488	0
	3.30421	2.72126	0
	2.45103	7.44013	1
	2.33491	4.54439	0
	3.52624	2.62642	0
	2.31345	2.17512	0
	3.03975	2.66728	0
	2.50928	2.17525	0
	2.64639	1.72202	0
	2.48968	2.05351	0
	5.13578	5.08034	1
	2.76082	2.14822	0
	2.86707	2.06268	0
	4.0364	3.17892	0
	2.48844	2.16203	0
	3.22174	3.23089	0
	6.28034	9.94783	1
	8.06991	2.99347	1
	2.85248	1.90416	0
	6.10057	1.79639	1
	3.70824	2.51774	1
	2.14774	2.85607	0
	4.11579	2.22498	0
	2.7389	3.27205	0
	2.68161	9.36595	1
	2.3639	2.10846	0
	4.0474	2.19097	0
	4.61649	2.83368	0
	4.47767	4.60331	1
	1.85298	2.69786	0
	4.10882	3.57337	1
	2.11336	2.60325	0
	4.3313	2.61052	1
	3.00396	2.28054	0
	2.64928	2.15064	0
	2.53654	2.17633	0
	5.35069	2.92283	1
	2.72036	3.90814	0
	4.99331	2.55649	1
	1.82885	2.7279	0
	2.94229	2.61348	0
	1.92319	2.17473	0
	3.60245	2.95009	1
	3.24226	9.15853	1
	4.92492	2.97278	0
	5.3741	5.36255	1
	2.25338	2.53226	0
	2.45108	3.03769	1
	2.89324	3.12477	0
	5.40551	2.95288	1
	2.12153	2.88491	1
	3.01619	3.27263	0
	2.293	2.06136	0
	1.89471	2.38678	0
	3.36142	5.23406	1
	2.91979	3.47523	1
	4.2884	2.40662	0
	5.07136	3.14765	0
	3.16265	3.32285	0
	2.87929	2.26748	0
	2.28588	2.25754	0
	5.14967	6.26249	1
	4.35983	7.54156	1
	4.55684	2.9825	1
	3.23054	2.14691	0
	2.9789	3.18749	0
	1.96683	2.02134	0
	7.26307	3.35828	1
	7.91389	4.8783	1
	3.53258	2.6365	0
	2.9562	2.65945	0
	2.5975	2.80643	0
	2.14624	2.36979	0
	2.92674	3.27506	0
	4.07435	2.72071	1
	4.48653	4.72379	1
	4.09398	6.69027	1
	5.6614	3.83661	1
	2.51392	2.54826	0
	2.84582	2.35236	0
	2.7454	1.77225	0
	3.85397	2.77379	0
	5.20496	2.73167	1
	3.87191	6.97697	1
	3.54925	2.67506	0
	3.29138	3.84024	0
	2.60538	5.42831	0
	3.61327	11.0439	1
	7.89855	5.68103	1
	2.60457	2.2869	0
	4.17709	5.21605	1
	5.99781	2.91811	0
	2.82343	2.29205	0
	4.92977	2.28299	1
	1.92649	5.40584	0
	2.10662	4.00771	0
	2.82953	3.40867	0
	3.41185	2.623	0
	4.48881	3.03412	1
	17.104	5.34048	1
	4.47319	2.85128	0
	2.65357	2.79804	0
	7.02614	6.61934	1
	7.97929	6.76215	1
	2.33279	3.86744	0
	3.11498	2.0508	0
	3.03426	3.99815	1
	4.11225	4.11576	1
	2.86357	3.97052	1
	2.70687	3.70447	1
	2.68632	2.54378	0
	2.76794	3.07831	0
	3.13007	2.79287	1
	1.68513	2.21466	0
	3.13776	2.6109	0
	16.5042	19.5059	1
	4.10679	2.24434	0
	1.85568	2.36752	0
	3.15362	2.97348	0
	3.36999	2.71694	0
	2.50715	2.58376	0
	3.47814	2.8388	0
	4.54642	7.73999	1
	5.53983	7.38197	1
	3.9587	3.49022	1
	1.55758	5.20739	1
	7.51196	3.58585	1
	2.61	2.98259	1
	5.34269	4.76714	1
	2.64372	3.32957	1
	3.24006	3.40489	0
	2.78446	2.87742	1
	4.6163	5.76392	1
	5.77802	4.03196	1
	3.3041	3.10191	0
	2.10975	2.40875	0
	4.90571	7.96244	1
	3.15622	3.84217	1
	4.96018	11.1779	1
	3.42392	2.38609	1
	2.81001	3.72813	0
	3.1246	4.52064	1
	3.60563	3.48026	1
	2.42555	2.64406	0
	6.64094	4.42946	1
	3.15929	2.10144	0
	6.54986	3.10333	0
	3.08435	4.71737	1
	2.47572	2.82612	0
	6.20818	3.06877	0
	3.92349	2.92399	1
	4.07048	2.71645	1
	4.56723	4.07302	1
	6.27178	11.8472	1
	4.83173	5.69992	1
	2.12622	2.68671	0
	4.34927	3.82501	1
	3.31233	4.59018	1
	3.3864	2.56344	0
	3.15293	8.34324	1
	3.84057	5.76825	1
	3.16075	6.80539	0
	3.57026	4.61668	1
	4.12096	4.93727	1
	3.21501	6.89706	1
	3.25567	3.72332	0
	19.6219	9.43905	1
	2.69466	6.78673	0
	4.55287	4.98945	1
	5.45208	5.68501	1
	3.32487	2.47559	0
	7.70803	7.3141	1
	2.27392	2.71869	1
	4.02372	2.58622	0
	6.05332	8.69842	1
	2.89802	2.9726	0
	2.06813	2.24428	0
	3.2216	2.20107	0
	4.33453	4.88422	1
	3.07983	2.01147	0
	3.93528	3.06983	0
	3.32875	2.54247	1
	3.11009	2.42213	0
	4.81792	5.82994	1
	3.46198	5.62469	0
	8.29637	3.18659	1
	6.57823	2.35053	1
	10.1304	6.04084	1
	1.90066	3.15622	0
	4.22338	5.43267	1
	2.31127	2.66247	1
	3.5881	2.65127	1
	3.21196	2.7504	0
	2.87446	3.8367	0
	4.97723	10.2453	1
	3.27335	5.13483	1
	7.91978	3.57079	0
	7.48329	5.10229	1
	3.34002	4.62145	1
	4.43067	2.36505	1
	4.45888	4.16818	1
	3.49118	2.20264	1
	7.89291	6.95932	1
	1.48981	5.4675	1
	1.48981	5.36363	0
	6.0322	8.17052	1
	2.21794	2.3635	0
	2.83264	2.20231	0
	4.49406	3.65265	1
	2.02548	2.1934	0
	5.16555	2.45739	1
	2.81775	2.47067	0
	3.54912	2.2803	0
	5.06621	2.61578	1
	4.37084	1.83708	1
	4.20173	2.96489	0
	2.84004	4.25196	0
	5.18497	3.17918	0
	3.89292	2.02446	0
	4.00551	4.44244	1
	3.23364	3.17438	0
	3.99673	2.63889	0
	2.32842	2.25511	0
	4.68504	4.48614	0
	2.62043	2.24802	0
	3.67083	2.68269	1
	2.51559	2.28728	0
	10.881	4.41787	1
	3.81078	5.26637	1
	4.05369	2.55642	0
	3.41128	4.90902	1
	5.22009	3.5383	1
	3.55462	2.70981	1
	2.5224	2.13882	0
	3.48385	3.05992	1
	2.5054	2.45408	0
	2.7907	1.82025	0
	2.69884	2.17788	0
	2.17602	3.40526	0
	5.35792	3.1426	1
	2.91623	2.2916	0
	2.25638	3.54847	1
	3.38013	4.2273	1
	3.78683	4.54478	1
	3.58423	3.227	1
	2.46987	4.30046	1
	3.1975	2.51802	0
	5.40807	2.84938	1
	5.69726	3.19256	1
	2.46605	4.16689	1
	2.24465	4.19467	0
	3.51151	2.39883	0
	4.60941	3.2381	1
	2.26478	2.00491	0
	3.03472	3.51329	1
	2.46085	3.62663	0
	4.26152	8.96733	1
	3.21263	4.84129	1
	6.55416	5.99819	1
	3.61528	13.5564	0
	2.49938	3.18598	0
	2.05884	2.29371	0
	3.36989	5.37788	1
	5.09318	3.77287	1
	4.8428	2.98969	0
	5.61846	4.77122	1
	4.32883	4.67171	1
	2.80989	3.65728	0
	5.25158	3.5596	1
	2.17836	3.54756	0
	3.84117	8.72525	1
	2.29484	3.00077	0
	1.75809	2.12979	0
	3.21033	4.12967	1
	3.05407	4.7269	1
	3.45515	2.5034	1
	8.4753	5.17058	1
	5.40694	3.16006	1
	2.5123	2.88112	0
	7.76021	6.40312	1
	2.8869	2.34316	0
	2.12668	2.58016	0
	4.11379	11.7402	0
	3.61145	2.31778	1
	1.50726	1.94902	0
	2.0974	2.61279	0
	2.42143	3.14169	1
	1.77446	3.45949	1
	2.12327	6.84644	0
	2.28294	1.87954	0
	2.91002	2.38429	0
	2.2977	2.32855	0
	4.09988	3.02874	1
	3.34979	2.38106	0
	3.38784	3.67851	0
	3.26979	2.70304	0
	2.93619	3.94995	0
	3.19337	2.37505	0
	4.88195	2.16019	1
	8.00741	5.61448	1
	14.4806	5.22532	1
	6.55848	8.74182	1
	2.36896	2.65809	1
	2.28114	2.60346	0
	3.23307	4.53205	1
	3.35831	2.45066	0
	4.43627	3.48286	0
	3.96769	3.58312	0
	3.40733	2.23813	1
	1.99553	6.48574	1
	3.09603	3.00848	0
	1.90155	1.99206	0
	2.06748	2.73516	0
	8.42792	7.56899	1
	3.89363	3.24502	0
	7.55443	7.98948	1
	3.15284	4.5062	1
	2.89259	2.29099	0
	2.5439	2.28769	0
	3.65862	2.58702	1
	2.17229	2.1867	0
	3.12207	2.12181	0
	4.64396	4.68767	1
	3.52992	2.89332	0
	2.82823	3.59208	1
	8.57184	8.75637	1
	11.4087	5.76229	1
	9.23801	16.6263	1
	2.91632	2.49231	0
	3.40086	2.09076	1
	2.32441	2.51244	0
	4.15039	5.57092	1
	3.01211	2.60416	0
	2.65339	3.0276	1
	2.45104	4.29862	1
	5.06413	4.17966	0
	3.32656	3.46304	0
	5.28355	8.35213	1
	2.12219	2.50228	0
	3.99758	3.59463	1
	5.00854	4.18907	0
	10.2297	7.39115	1
	10.1069	7.16134	1
	3.48053	4.0318	1
	2.16206	3.47687	1
	2.13153	2.24216	0
	2.84346	3.03426	0
	1.97045	2.56536	1
	2.05024	3.11225	1
	3.10789	2.62046	0
	3.5256	3.86203	1
	3.46553	4.57531	1
	2.24449	3.08901	1
	3.39552	2.86175	0
	4.31659	3.73882	1
	3.82593	2.33852	1
	3.2888	2.72777	0
	2.32137	3.5153	0
	3.29025	6.82691	1
	2.68936	2.58607	0
	2.19362	2.79562	0
	6.9228	3.81244	0
	3.40578	3.08268	1
	4.45791	5.33959	1
	2.08874	2.17961	0
	2.19301	2.71154	1
	2.68581	4.60198	1
	1.80887	4.08804	1
	2.14538	2.13231	0
	3.54373	2.8188	0
	3.48998	3.20484	0
	3.81365	4.84279	1
	2.48272	2.40816	0
	3.50545	4.74542	1
	3.33944	3.78238	1
	6.34575	5.16356	1
	3.02555	4.88579	1
	2.39985	2.88405	1
	2.76158	2.62109	0
	2.43625	5.25333	0
	1.6062	5.87972	1
	3.59415	2.6486	1
	3.10684	3.26583	1
	9.15965	4.12833	1
	2.17864	3.68651	1
	2.94738	4.03802	1
	2.76506	3.08958	0
	5.03202	3.84243	1
	3.25413	4.29983	1
	2.51137	2.8432	1
	1.57002	1.25116	0
	3.24417	2.43684	0
	2.22584	3.17386	0
	1.82059	2.19871	0
	2.37733	2.55959	0
	4.81758	3.06609	1
	2.40215	2.24966	0
	2.34253	3.07603	0
	3.90488	3.39883	1
	2.90427	2.90916	1
	2.22857	3.19325	1
	4.19828	5.60456	1
	3.64664	2.72403	0
	2.36014	2.57961	0
	2.97065	6.3176	1
	3.04735	3.26132	1
	3.30978	3.71783	1
	4.30475	11.9378	1
	2.01499	3.29639	0
	3.41168	2.78976	1
	2.56266	2.71196	1
	2.37993	1.93179	0
	3.18122	3.14205	1
	2.36794	2.95974	1
	2.86284	2.07464	0
	1.91263	4.72396	1
	3.14297	2.48075	1
	1.92985	2.83975	0
	2.07024	2.39762	0
	4.28491	5.10771	1
	1.88033	3.20445	1
	3.23667	3.07023	1
	3.48011	3.92481	1
	3.82885	3.75792	1
	1.82663	2.39938	0
	2.1355	2.08512	0
	3.45809	3.16185	0
	2.9592	4.20113	1
	3.10744	4.04848	0
	3.0217	2.29898	0
	4.10525	4.78901	1
	2.71113	2.97706	1
	2.00591	2.31098	0
	2.50611	2.479	0
	3.83462	4.36755	1
	3.1789	4.39834	1
	4.03244	2.19972	1
	4.22589	4.34009	0
	2.56875	2.80091	0
	4.13724	6.6937	1
	4.24738	5.62933	1
	3.03005	2.57144	0
	3.36624	3.59597	0
	3.29688	2.77565	0
	2.33873	1.99287	0
	3.21892	2.21443	0
	2.73151	2.55995	0
	4.69357	4.58455	1
	3.95092	2.02865	0
	3.53793	4.42741	1
	3.11351	2.81262	1
	3.45364	2.97088	1
	3.66372	2.70942	0
	2.77285	2.59553	0
	3.05255	5.79021	1
	6.70512	5.52575	1
	2.44891	3.24513	0
	1.93892	2.20316	0
	2.77561	2.291	1
	3.43874	6.50089	1
	1.9305	4.12103	1
	12.2418	6.62745	1
	2.03741	2.39017	0
	3.53401	3.50472	1
	1.88244	2.37761	0
	3.87903	3.20148	1
	2.56867	3.04416	0
	3.99198	2.13567	1
	3.14433	4.3553	0
	4.53554	2.4489	1
	3.22781	2.59519	0
	2.52365	4.6024	1
	3.30609	5.69155	1
	2.17365	2.33139	0
	3.99683	2.10111	0
	3.17631	1.97602	0
	4.57551	3.7474	1
	2.57527	3.02806	0
	1.6215	2.26239	0
	3.15573	2.84711	0
	3.19277	2.3968	0
	7.80451	4.49077	1
	2.74612	3.51199	0
	3.06669	2.67853	0
	3.09238	1.98886	1
	5.62325	4.12649	1
	1.88251	4.82369	0
	2.28729	2.3369	0
	5.54031	4.40224	1
	2.47642	2.73733	0
	2.47187	3.69945	1
	3.28582	4.19763	0
	3.52587	3.13354	0
	2.82181	3.04174	1
	2.6996	2.4909	0
	2.08855	2.53621	1
	3.49624	2.72092	0
	2.90124	3.5632	0
	1.61052	2.86402	0
	2.71463	1.84659	0
	3.14955	3.35837	0
	4.16838	3.67628	1
	3.79115	2.60716	0
	5.06739	10.5688	1
	8.57902	4.8688	1
	3.24269	3.65449	0
	3.09163	2.47223	1
	1.841	4.72257	1
	2.24943	5.62435	1
	2.45212	3.34657	1
	4.51456	4.64317	1
	1.62478	1.77753	0
	2.36085	4.82826	1
	2.4327	2.86177	1
	2.62198	8.62218	1
	2.94858	3.49446	1
	1.70063	5.36244	0
	3.41609	3.06464	0
	2.07643	2.6018	0
	2.68246	2.23266	1
	2.79851	3.25647	1
	3.25577	5.14952	1
	1.92303	3.21894	1
	2.11287	2.79461	1
	3.21042	3.76097	0
	4.32285	3.14636	1
	3.10396	2.13401	0
	5.75774	2.22469	1
	3.46025	2.33604	1
	2.54099	1.58191	0
	5.81796	3.32124	1
	3.10546	2.43721	1
	5.44505	5.24366	1
	2.72538	1.84705	0
	3.39308	2.00905	0
	4.6238	4.88136	1
	6.49056	10.2829	1
	9.15198	3.97492	1
	4.86414	3.90213	1
	3.29609	3.42701	1
	4.36232	4.58742	1
	2.72125	5.31771	1
	8.6167	4.78013	1
	11.607	3.7785	1
	8.32136	4.40504	1
	2.88322	2.32083	0
	2.9165	3.01249	1
	3.36532	4.73549	1
	4.9741	9.20844	1
	5.65815	4.02455	1
	2.53661	3.19375	1
	4.55743	6.28347	1
	5.99808	2.48408	1
	2.89047	6.38239	1
	3.60794	2.89459	0
	2.79302	2.92193	0
	4.53374	4.3179	0
	3.91224	3.60355	1
	2.18317	4.33725	1
	3.88463	5.77168	1
	3.98549	2.41837	0
	2.9038	4.07086	1
	2.42248	2.37973	0
	3.75892	7.20764	1
	4.9597	3.84055	1
	6.74476	2.21566	1
	3.08329	3.22389	1
	6.33698	6.60789	1
	2.02201	4.6323	0
	5.38679	2.14918	1
	5.20613	3.59969	1
	6.13875	6.59917	1
	6.47717	3.62943	0
	8.46711	5.54523	1
	9.28382	7.94527	1
	3.94496	3.38723	1
	3.73621	3.32252	1
	3.84309	4.45974	0
	2.89709	3.8799	0
	2.25652	2.75659	0
	3.55033	5.76906	1
	3.26603	6.6747	1
	2.86364	4.27329	1
	4.38546	4.99509	1
	2.57155	3.64909	1
	4.62238	6.72376	1
	3.17909	3.46707	1
	6.90429	2.33309	1
	3.05791	2.57807	1
	6.24207	6.63163	1
	3.24105	2.5603	1
	3.58669	5.00176	1
	3.44134	3.61584	1
	4.32884	3.25728	1
	3.50652	2.73361	1
	2.98868	3.76954	0
	2.19262	1.81736	0
	7.27559	5.67678	1
	3.12743	2.65624	1
	4.44799	3.21769	0
	2.33812	12.3022	1
	2.18269	8.38782	1
	4.15441	2.76716	1
	3.4639	2.52196	1
	3.32703	2.83187	1
	2.50832	2.42327	1
	2.14774	3.55793	1
	6.85181	3.34938	1
	2.72404	2.61076	0
	4.19113	3.09883	0
	3.41197	3.64198	0
	1.62245	4.08829	0
	7.27501	5.14175	1
	7.50616	3.44168	1
	3.79282	4.1615	1
	2.95739	3.02045	0
	3.34012	4.10966	0
	3.75007	6.52842	1
	6.67725	3.59608	1
	2.99566	4.66642	1
	2.53285	3.45006	0
	6.22949	3.95324	1
	4.89563	7.68646	1
	5.42851	4.41798	1
	3.74698	2.54355	0
	3.16646	2.7516	1
	2.80025	4.94354	1
	3.80203	3.25068	0
	5.48831	6.26504	1
	2.86019	3.11062	1
	3.32309	3.6513	1
	5.7625	8.53075	1
	2.77752	5.51907	1
	7.0998	3.96167	1
	3.14386	4.67948	1
	3.8533	2.44103	1
	3.40071	4.45515	1
	3.77682	3.30419	0
	6.75397	5.04483	1
	2.90951	2.21429	1
	4.30012	2.62138	1
	4.25855	3.07919	1
	4.75689	4.01361	1
	3.12896	2.45128	0
	3.62281	5.16084	1
	3.01082	2.59293	0
	4.85202	3.02691	1
	13.728	6.65039	1
	3.11867	2.57666	0
	2.98664	5.93269	1
	3.8866	4.38616	1
	3.49286	3.83403	1
	2.67563	2.89001	0
	3.58219	2.77785	1
	2.4847	6.37348	1
	3.00418	8.12759	1
	4.41538	1.9328	1
	3.94359	4.09626	0
	2.7454	3.06625	0
	6.43803	3.76814	1
	5.16765	7.87019	1
	4.00565	3.28684	1
	3.64004	3.67354	1
	5.6658	2.92607	1
	3.77829	2.45991	1
	2.70974	4.59103	1
	2.47303	1.96451	1
	2.54747	4.85931	0
	1.53772	1.81359	0
	10.2017	5.9078	1
	3.71348	3.46783	1
	2.77496	4.43904	0
	7.33091	2.9541	1
	2.90141	3.90967	1
	4.49024	2.59711	1
	5.5821	5.44654	1
	4.90551	7.22205	1
	2.89458	2.17885	0
	5.39438	2.93876	1
	5.26186	6.12578	0
	5.50061	8.10153	1
	1.70607	4.29578	0
	4.42151	4.74036	1
	5.80056	4.32657	1
	11.699	3.99377	1
	2.97907	3.36087	0
	3.00868	2.48909	0
	6.07579	3.98929	1
	4.76637	2.94863	1
	3.79755	5.21393	0
	4.9734	6.49051	1
	2.20022	2.88627	1
	3.74914	4.12645	1
	4.77068	2.91908	1
	5.7357	8.36004	0
	3.27583	4.07374	1
	4.55414	4.7585	1
	2.34784	2.07752	0
	5.07316	8.61084	1
	4.76951	5.55134	1
	2.78613	2.11153	0
	6.11218	3.92765	1
	3.29802	3.25193	0
	4.88808	2.9326	0
	6.6961	4.86142	0
	3.73525	9.93263	1
	5.20079	3.95744	0
	2.88931	2.99917	0
	4.24672	5.38776	1
	4.90378	5.29915	1
	6.92852	7.83088	1
	3.12786	2.87519	0
	1.52991	5.60483	1
	4.77869	3.68902	1
	1.9872	2.63237	1
	2.35294	4.18157	0
	4.04281	4.3029	1
	5.08925	4.00662	0
	12.6342	3.21173	1
	3.70742	2.77739	1
	2.76078	3.10626	1
	4.4816	4.07127	1
	2.61309	7.43804	1
	15.7187	7.42589	1
	6.93511	3.94879	1
	2.6776	4.30701	1
	4.77564	3.57116	1
	4.42352	5.32693	0
	3.3743	2.39172	1
	4.4496	5.57304	1
	3.20041	2.20976	1
	3.82473	6.09017	1
	3.74664	4.41099	1
	3.12297	3.43052	1
	2.38295	2.58787	0
	3.36628	2.40906	1
	1.78563	3.65974	1
	6.19598	4.20049	0
	3.20935	4.27924	1
	2.82688	2.24496	1
	4.32392	5.50791	1
	3.35671	3.84602	1
	2.10709	2.20361	1
	3.03728	4.13775	1
	2.73681	2.52708	0
	4.28401	2.76503	1
	5.66977	3.65757	1
	3.08011	2.80332	1
	1.72688	3.64297	1
	4.53746	10.0021	1
	4.49927	5.18303	1
	2.20345	4.42537	1
	10.3891	6.3494	1
	2.40695	2.86877	1
	11.0382	6.15875	1
	11.479	1.63909	1
	6.33157	2.00275	1
	5.44817	4.66087	1
	2.41949	2.94271	0
	2.57221	6.50046	1
	3.86578	3.11398	1
	3.71316	2.44409	1
	2.59052	4.63952	0
	3.03269	6.74073	1
	15.807	7.11307	1
	2.56612	4.83686	1
	2.94706	8.75531	0
	3.67053	2.63329	1
	4.14407	2.63376	1
	3.58825	4.36224	1
	2.44317	2.5756	0
	7.01898	7.98173	1
	6.33776	12.6275	1
	3.33208	4.23698	0
	6.40227	4.93846	1
	1.69622	1.99097	0
	3.68712	4.81342	1
	2.85595	2.71434	0
	3.54324	2.11047	1
	4.12467	6.53467	1
	7.13093	5.86092	1
	1.57419	4.5135	1
	2.56579	2.99323	0
	2.913	4.34026	1
	3.15452	2.96407	1
	3.13542	3.58092	1
	4.67893	2.93475	1
	5.53073	3.60884	1
	5.21965	2.41878	0
	7.15448	9.65363	1
	3.1022	3.8765	1
	9.47599	5.0548	1
	3.48813	3.92546	1
	5.45692	5.52711	1
	5.33798	3.33865	1
	8.15051	5.20958	1
	4.34073	4.45272	1
	4.55863	2.62735	0
	3.37332	4.26485	1
	6.71192	4.39885	1
	12.0075	5.50252	1
	6.12757	4.41726	1
	1.83632	2.19998	1
	3.09077	2.47366	0
	3.5303	4.16982	1
	2.98982	4.34989	1
	6.73479	4.73819	1
	3.60523	3.82446	0
	6.42088	8.87853	1
	4.83532	5.27054	1
	5.93635	5.82979	0
	2.76213	3.73927	1
	3.66987	3.54515	1
	2.91122	3.74011	0
	3.226	3.04744	0
	4.1172	6.54263	1
	4.33058	3.13036	1
	5.92582	3.3567	1
	2.70894	3.60856	0
	4.97553	3.55929	1
	2.57957	3.20402	1
	2.77186	3.6396	1
	8.58349	7.56464	1
	5.7242	5.40031	1
	3.20077	2.94908	1
	5.40946	3.04759	0
	5.81497	4.39023	1
	2.54541	2.65413	1
	3.99143	7.5588	1
	4.00444	3.68637	1
	5.72419	3.16734	1
	2.19957	2.5959	0
	4.1109	9.38528	0
	9.14754	4.83592	1
	2.99807	3.51464	0
	2.30542	3.94041	1
	13.457	3.71916	1
	1.93353	2.43244	1
	2.35079	5.17641	1
	2.07107	8.41482	1
	3.84127	3.59644	1
	2.03513	2.53443	0
	3.62044	3.58785	0
	4.14519	5.58147	1

## Sheet: Figure 4b
		intervals	15~16	16~17	17~18	18~19	19~20	>20
		auc(real EUS)	0.812	0.79	0.775	0.709	0.702	0.647
		auc(V-EUS)	0.766	0.777	0.77	0.781	0.791	0.794

## Sheet: Figure 5b
	BI-RADS	V-EUS	label
	3	4	1
	1	1	0
	1	1	1
	3	2	1
	3	2	0
	1	1	0
	1	2	1
	3	4	1
	2	1	0
	2	3	1
	2	3	1
	2	1	0
	1	1	1
	1	1	0
	1	1	0
	5	5	1
	2	3	1
	2	1	0
	1	1	0
	1	1	0
	3	2	1
	1	1	1
	1	1	0
	3	2	0
	4	3	1
	2	3	1
	1	1	1
	3	2	1
	1	1	1
	1	1	0
	1	1	1
	1	1	0
	1	1	0
	1	1	1
	5	4	1
	2	1	0
	1	1	0
	2	1	1
	2	1	0
	3	2	0
	3	2	0
	3	4	1
	3	4	1
	4	3	1
	1	1	0
	2	1	0
	3	2	1
	1	1	1
	1	1	0
	2	1	0
	3	2	0
	3	2	1
	5	4	1
	1	1	0
	2	1	1
	1	1	0
	1	1	1
	3	4	1
	4	3	0
	3	2	0
	1	1	0
	3	2	0
	1	1	1
	1	1	0
	2	3	1
	1	1	0
	2	1	0
	4	3	1
	4	3	1
	4	3	0
	1	1	1
	2	1	0
	3	4	1
	3	2	0
	4	3	1
	1	1	0
	4	3	1
	3	2	1
	4	3	1
	2	1	0
	1	1	0
	5	5	1
	1	1	0
	3	4	1
	3	2	0
	3	2	1
	1	1	1
	2	1	1
	4	3	1
	3	4	1
	3	2	1
	1	1	0
	4	3	1
	3	2	0
	1	1	0
	3	2	0
	3	2	1
	3	4	1
	4	3	1
	2	1	1
	3	2	0
	1	1	0
	3	2	0
	2	1	0
	4	3	1
	2	1	0
	2	1	0
	3	2	1
	3	2	1
	1	1	0
	2	3	1
	5	4	1
	4	3	1
	3	2	0
	4	3	1
	2	1	0
	2	1	0
	4	3	1
	4	3	1
	4	5	1
	4	3	0
	3	2	0
	4	3	0
	1	1	0
	4	3	1
	2	1	0
	1	1	0
	4	3	1
	3	4	1
	4	3	1
	4	3	1
	1	1	0
	3	2	1
	2	1	1
	2	3	1
	3	2	1
	1	1	0
	3	2	0
	1	1	0
	1	1	0
	2	1	1
	3	2	0
	4	3	0
	4	3	0
	4	3	1
	5	4	0
	5	4	1
	2	1	0
	4	3	0
	1	1	1
	5	5	1
	1	1	1
	1	1	0
	1	1	1
	2	1	1
	1	1	1
	2	1	0
	1	1	0
	4	3	1
	4	3	1
	4	3	0
	5	4	1
	3	2	0
	1	1	0
	1	2	1
	4	3	1
	4	3	1
	2	1	1
	2	1	0
	4	3	1
	2	1	0
	2	1	0
	2	3	1
	2	1	0
	3	2	0
	4	3	1
	4	3	1
	3	2	1
	4	5	1
	4	3	0
	1	1	0
	4	3	0
	3	2	0
	4	3	1
	1	1	0
	5	4	0
	2	1	1
	4	3	1
	4	3	1
	3	2	0
	1	1	0
	1	1	0
	4	3	0
	4	3	0
	4	3	0
	2	1	0
	4	3	1
	4	3	1
	5	4	0
	3	2	0
	2	1	1
	3	2	0
	4	3	1
	1	1	0
	1	1	0
	3	2	0
	4	3	0
	4	3	1
	5	4	1
	1	1	0
	5	4	1
	1	1	0
	4	3	1
	2	1	0
	4	3	0
	2	1	0
	2	1	0
	4	3	1
	5	4	1
	3	2	0
	3	2	0
	4	3	1
	5	4	1
	1	1	0
	4	3	1
	2	1	1
	3	4	1
	5	5	1
	2	3	1
	1	1	0
	4	3	1
	1	1	0
	2	1	1
	3	2	1
	4	3	1
	3	2	0
	2	1	0
	4	3	0
	4	3	1
	1	1	1
	2	3	1
	3	2	1
	2	1	1
	3	2	1
	4	3	1
	4	3	1
	2	1	0
	4	3	0
	1	1	0
	1	1	0
	4	3	0
	5	4	1
	1	1	0
	3	2	1
	3	2	1
	4	3	1
	1	1	0
	2	1	1
	3	2	0
	3	4	1
	1	1	0
	4	3	1
	1	1	1
	4	3	1
	2	1	0
	3	2	0
	5	5	1
	1	1	1
	4	3	1
	3	2	1
	4	3	1
	1	1	0
	3	4	1
	3	2	0
	5	4	1
	1	1	1
	1	1	0
	2	1	0
	5	4	1
	4	5	1
	4	3	1
	5	4	1
	2	3	1
	1	1	1
	1	1	0
	3	2	1
	4	3	0
	3	2	0
	4	3	1
	3	2	1
	3	2	1
	4	3	1
	3	2	1
	2	1	0
	4	3	1
	5	4	1
	4	3	0
	4	3	0
	4	3	1
	4	3	0
	1	1	1
	2	1	0
	1	1	0
	3	2	0
	2	1	0
	3	2	1
	2	1	1
	1	1	0
	2	1	0
	1	1	0
	1	1	0
	4	3	1
	4	3	1
	3	2	0
	1	1	0
	2	1	1
	1	1	0
	3	2	1
	4	3	1
	4	3	1
	5	5	1
	1	1	0
	5	4	1
	5	4	1
	2	1	1
	3	2	1
	2	3	1
	2	1	0
	4	5	1
	2	1	1
	4	3	0
	3	2	0
	3	2	0
	1	1	0
	3	4	1
	5	4	1
	2	1	0
	1	1	1
	5	4	1
	4	3	0
	1	1	0
	4	3	0
	3	2	0
	5	5	0
	1	1	0
	2	1	0
	2	1	1
	1	1	0
	4	3	1

## Sheet: Figure 5c
	BI-RADS	V-EUS	label
	1	2	1
	1	1	0
	1	2	1
	3	2	1
	1	1	0
	1	1	0
	1	1	1
	1	1	1
	1	1	0
	1	2	1
	1	1	1
	1	1	0
	1	2	1
	1	1	0
	1	1	0
	4	5	1
	4	3	1
	1	1	0
	1	1	0
	1	1	0
	2	1	1
	1	1	1
	1	1	0
	2	1	0
	3	2	1
	1	1	1
	1	1	1
	3	4	1
	1	1	1
	1	1	0
	2	3	1
	3	2	0
	1	1	0
	2	1	1
	5	5	1
	3	2	0
	1	1	0
	2	1	1
	1	1	0
	2	1	0
	1	1	0
	3	2	1
	3	2	1
	3	2	1
	1	1	0
	2	1	0
	4	3	1
	1	2	1
	1	1	0
	2	1	0
	2	1	0
	2	3	1
	5	5	1
	1	1	0
	3	2	1
	1	1	0
	1	1	1
	3	2	1
	4	3	0
	3	2	0
	1	1	0
	2	1	0
	1	2	1
	1	1	0
	3	2	1
	1	1	0
	2	1	0
	3	2	1
	3	2	1
	4	3	0
	1	1	1
	1	1	0
	2	1	1
	2	1	0
	4	3	1
	1	1	0
	3	2	1
	2	3	1
	3	2	1
	1	1	0
	2	1	0
	5	5	1
	1	1	0
	3	2	1
	2	1	0
	3	2	1
	2	1	1
	1	1	1
	4	3	1
	2	3	1
	2	3	1
	1	1	0
	4	5	1
	1	1	0
	1	1	0
	1	1	0
	3	2	1
	4	3	1
	4	3	1
	1	1	1
	2	1	0
	1	1	0
	1	1	0
	2	1	0
	4	3	1
	2	1	0
	1	1	0
	3	2	1
	1	1	1
	1	1	0
	1	1	1
	4	5	1
	3	2	1
	1	1	0
	3	2	1
	2	1	0
	1	1	0
	4	3	1
	3	2	1
	4	3	1
	4	3	0
	2	1	0
	3	2	0
	1	1	0
	4	3	1
	3	2	0
	1	1	0
	4	3	1
	2	1	1
	3	2	1
	4	3	1
	1	1	0
	3	2	1
	2	1	1
	2	1	1
	3	2	1
	1	1	0
	1	1	0
	1	1	0
	1	1	0
	2	3	1
	1	1	0
	4	3	0
	2	1	0
	4	5	1
	3	2	0
	3	2	1
	2	1	0
	4	5	0
	1	1	1
	4	3	1
	1	1	1
	1	1	0
	2	3	1
	2	3	1
	1	2	1
	1	1	0
	1	1	0
	4	5	1
	3	2	1
	4	3	0
	5	5	1
	1	1	0
	1	1	0
	2	1	1
	3	2	1
	3	2	1
	3	2	1
	2	1	0
	3	2	1
	2	1	0
	2	1	0
	2	1	1
	1	1	0
	3	2	0
	3	2	1
	2	1	1
	2	3	1
	3	2	1
	3	2	0
	2	1	0
	4	5	0
	2	1	0
	3	2	1
	1	1	0
	4	3	0
	1	1	1
	4	5	1
	2	1	1
	2	1	0
	1	1	0
	1	1	0
	3	2	0
	2	1	0
	3	2	0
	2	1	0
	3	4	1
	3	2	1
	4	3	0
	1	1	0
	2	3	1
	2	1	0
	3	2	1
	1	1	0
	1	1	0
	2	1	0
	3	2	0
	2	3	1
	5	4	1
	1	1	0
	4	3	1
	2	1	0
	4	3	1
	2	1	0
	1	1	0
	1	1	0
	1	1	0
	4	5	1
	3	2	1
	4	3	0
	2	1	0
	3	4	1
	5	4	1
	1	1	0
	3	2	1
	2	3	1
	2	1	1
	4	5	1
	2	1	1
	1	1	0
	2	1	1
	1	1	0
	3	2	1
	2	3	1
	4	3	1
	3	2	0
	2	1	0
	3	2	0
	3	2	1
	1	1	1
	2	3	1
	3	2	1
	2	1	1
	2	1	1
	4	3	1
	3	2	1
	1	1	0
	2	1	0
	1	1	0
	2	1	0
	3	2	0
	5	4	1
	2	1	0
	2	1	1
	2	1	1
	3	2	1
	1	1	0
	2	1	1
	4	3	0
	3	2	1
	1	1	0
	4	5	1
	2	3	1
	4	3	1
	2	1	0
	2	1	0
	5	5	1
	2	1	1
	4	3	1
	3	2	1
	3	4	1
	2	1	0
	2	3	1
	4	3	0
	5	4	1
	1	1	1
	1	1	0
	2	1	0
	4	5	1
	4	5	1
	3	2	1
	4	3	1
	3	2	1
	1	1	1
	2	1	0
	3	2	1
	2	1	0
	3	2	0
	4	3	1
	2	3	1
	2	1	1
	3	2	1
	4	3	1
	2	1	0
	4	3	1
	5	5	1
	2	1	0
	3	2	0
	4	5	1
	3	2	0
	2	3	1
	2	1	0
	1	1	0
	2	1	0
	1	1	0
	1	2	1
	2	1	1
	1	1	0
	2	1	0
	2	1	0
	2	1	0
	3	2	1
	3	2	1
	3	4	0
	1	1	0
	1	1	1
	3	2	0
	3	2	1
	4	5	1
	3	2	1
	3	2	1
	2	1	0
	4	3	1
	5	4	1
	2	3	1
	3	2	1
	2	3	1
	2	1	0
	3	2	1
	2	1	1
	3	2	0
	2	1	0
	3	2	0
	2	1	0
	3	2	1
	5	5	1
	2	1	0
	1	1	1
	5	5	1
	3	2	0
	1	1	0
	2	1	0
	3	2	0
	4	5	0
	1	1	0
	3	2	0
	3	2	1
	1	1	0
	3	2	1
